# Supplementary material for: Development of Highly Hygienic Textile by Coating with Encapsulated Ginseng Oil
Source: Polymers (Basel). 2023 Nov 8;15(22):4352. doi: 10.3390/polym15224352 (PMC10674727; doi:10.3390/polym15224352)
Supplement: Supplementary file 1 [file polymers-15-04352-s001.zip]

Archive with 1 entries (1 files):
- polymers-2697142-supplementary.pdf
